# Supplementary material for: Observations of the efficacy of the artificial lens cushion plate technique in hard-core cataract surgery
Source: Front Med (Lausanne). 2024 Sep 5;11:1406578. doi: 10.3389/fmed.2024.1406578 (PMC11410693; doi:10.3389/fmed.2024.1406578)
Supplement: Supplementary file 1 [file Table_1.XLSX]

## Sheet: Sheet3
组1观察组	姓名	年龄	性别	核分级	术前视力	术后第7天视力	术后第30天视力	术前角膜内皮计数	术后第7天角膜内皮计数	术后第30天角膜内皮计数	术前中央角膜厚度	术后第7天中央角膜厚度um	术后第30天中央角膜厚度um	超乳总用时UST（s）	超乳消耗总能量（％）	平衡液总用量（ml）	并发症
1	蒋荔山	56	男	4	指数	0.8	0.8	2538	2278	2096	535	556	538	116	21	86	无
2	郑俊其	62	男	4	0.08	1	1	2433	2283	2112	532	551	537	115	24	90	无
3	李兰	78	女	5	0.08	0.8	0.8	2532	2534	2271	536	556	536	111	25	87	无
4	游林烟	71	女	5	0.05	0.6	0.8	2625	2329	2225	530	544	539	117	23	79	无
5	黄福明	62	男	5	指数	0.5	0.5	2710	2478	2315	539	569	538	120	24	79	无
6	黄福明	62	男	4	0.1	0.8	0.8	2398	2270	2180	529	547	538	125	23	73	无
7	刘珍梅	68	女	4	0.3	0.8	0.8	2513	1609	1513	529	546	541	114	24	95	无
8	蔡玉辉	90	男	4	0.2	0.8	0.8	2525	2442	2275	527	551	535	107	25	94	无
9	陈金发	60	男	4	0.02	1	1	2793	2616	2472	531	554	534	108	26	98	无
10	苏国荣	63	男	4	0.3	0.8	0.8	2278	2145	1849	531	546	537	123	22	83	无
11	麦秋妹	82	女	4	指数	0.8	0.8	2841	2606	2379	527	547	537	110	20	81	无
12	卢美訇	68	女	4	0.2	1	1	2500	2459	2316	534	553	537	118	24	78	无
13	方珍宝	80	男	5	0.1	0.8	0.8	2336	2126	1979	529	549	534	110	23	100	无
14	黄亚努	73	女	4	0.05	0.6	0.6	2639	2394	2320	537	558	535	121	25	83	无
15	朱福英	65	女	4	0.1	0.6	0.6	2703	2709	2499	522	545	535	116	27	77	无
16	林凤珠	69	女	4	0.03	0.8	0.8	2604	2305	1904	530	555	540	113	24	68	无
17	陈金水	75	男	4	指数	0.6	0.6	2513	1658	1613	534	554	540	109	24	90	无
18	郭德英	77	女	4	手动	0.5	0.5	2857	2701	2657	539	554	535	112	22	87	无
19	成章春	54	女	4	光感	0.5	0.5	2660	2424	2259	531	543	538	115	25	98	无
20	蔡如粦	76	男	4	0.15	0.6	0.6	2525	2328	2185	541	567	536	115	22	90	无
21	陈雪华	68	女	4	指数	0.8	0.8	2825	2225	2155	532	554	540	110	21	87	无
22	王玉桂	66	女	4	0.1	0.8	0.8	2364	2408	2111	538	559	536	116	22	69	无
23	陈文照	70	男	4	光感	0.6	0.6	2618	2412	2286	531	549	537	120	21	98	无
24	陈亚正	68	女	5	光感	0.5	0.5	2703	2478	2363	535	552	536	109	20	73	无
25	陈元宝	73	女	5	光感	0.3	0.5	2950	2690	2660	540	564	537	108	22	83	角膜水肿
26	陈加清	63	男	4	0.2	0.6	0.6	2778	2576	2466	537	555	537	112	26	74	无
27	林煌兰	50	女	4	0.1	0.8	0.8	2770	2514	2334	531	550	538	110	22	68	无
28	陈明玉	72	女	4	0.15	0.8	0.8	2469	2244	2149	529	549	537	112	20	100	无
29	黄冬治	83	女	4	0.4	0.8	0.8	2481	2233	2059	534	556	535	118	29	98	无
30	张金美	67	女	4	0.3	0.8	0.8	1751	1717	1498	530	551	534	110	23	90	无
31	王风莺	71	女	5	0.06	0.5	0.6	2481	2242	2031	536	554	535	121	24	98	无
32	陈梅英	72	女	4	0.4	0.6	0.6	2809	2589	2399	532	555	535	121	23	90	无
33	刘文和	63	男	4	0.4	1	1	2833	2631	2490	534	553	538	113	20	87	无
34	方美环	57	女	4	0.3	0.8	0.8	2364	2239	2034	530	553	538	109	25	69	无
35	郭红头妹	64	女	5	0.04	0.5	0.5	2967	2780	2661	542	567	536	112	26	76	无
36	陈金妹	64	女	4	0.3	0.8	0.8	1873	1624	1473	529	546	536	107	26	79	无
37	方玉珍	65	女	4	0.25	0.6	0.6	2525	2356	2095	522	543	541	101	25	73	无
38	陈秀华	70	女	4	0.1	1	1	2538	2402	2088	532	551	538	108	24	95	无
																84.8158

## Sheet: Sheet4
组2对照组	姓名	年龄	性别	核分级	术前视力	术后第7天视力	术后第30天视力	术前角膜内皮计数	术后第7天角膜内皮计数	术后第30天角膜内皮计数	术前中央角膜厚度	术后第7天中央角膜厚度um	术后第30天中央角膜厚度um	超乳总用时UST（s）	超乳消耗总能量（％）	平衡液总用量（ml）	并发症
1	朱珍宝	69	女	5	光感	0.6	0.6	2513	2237	1913	524	543	534	120	26	80	虹膜损伤
2	张珍荣	82	男	4	手动	0.5	0.5	2717	2721	2707	533	555	540	119	25	65	无
3	张梅英	76	女	5	指数	0.8	0.8	2513	2116	1823	529	550	538	125	29	74	无
4	张亚良	72	女	4	0.1	0.6	0.8	2033	1806	1591	526	544	537	120	28	68	无
5	黄元泉	84	男	5	指数	0.8	1	2227	1896	1594	536	559	536	123	27	100	无
6	陈绍贤	89	男	4	光感	0.6	0.6	2611	1606	1612	526	545	537	121	29	98	无
7	陈散治	73	女	4	0.1	0.8	0.8	2703	2354	2053	530	551	537	115	25	90	无
8	曾金哥	67	女	5	指数	0.8	0.8	2660	2475	2290	532	549	537	117	26	74	无
9	姚阿清	65	男	5	0.05	0.8	0.8	2415	2174	1933	534	558	537	120	28	76	无
10	陈龙姐	86	女	5	0.05	0.6	0.6	2456	2102	1748	528	549	537	125	29	79	无
11	游凤妹	74	女	4	0.12	0.6	0.8	2227	1857	1677	536	554	540	113	32	73	无
12	黄春烟	69	女	4	0.15	1	1	2532	2198	1912	529	552	534	109	24	95	无
13	黄吓蝉	92	女	5	手动	0.5	0.5	2809	2463	2267	537	562	535	112	28	94	角膜水肿
14	黄永娓	79	女	4	0.25	0.4	0.4	2347	1947	1582	531	552	535	124	28	98	角膜水肿
15	郑秀玉	79	女	4	0.1	0.8	0.8	2208	2215	2198	522	545	535	123	27	83	无
16	林亚口	79	女	4	0.25	0.6	0.6	2710	1956	1942	534	564	540	122	26	81	无
17	陈金姐	79	女	4	0.25	0.6	0.6	2538	2181	1824	539	557	540	109	25	85	无
18	刘珍梅	68	女	4	0.3	0.8	0.8	2445	2135	1847	531	548	538	122	26	98	无
19	张美云	65	女	4	0.5	0.8	0.8	2421	2109	1797	541	565	536	123	24	73	无
20	陈培青	72	男	4	0.3	1	1	2532	1723	1742	532	555	540	121	27	83	无
21	方金美	73	女	4	0.3	0.8	0.8	2404	2077	1614	532	547	536	112	24	74	无
22	张开引	55	男	5	0.06	0.5	0.5	2457	2154	1851	532	552	537	118	25	70	无
23	吴国良	64	男	4	0.12	0.8	0.8	2545	2192	1839	538	552	537	121	23	100	无
24	温文上	77	男	4	0.2	0.6	0.6	2632	2222	1912	535	565	538	121	26	98	无
25	黄江源	81	男	4	0.4	1	1	2427	2125	1823	537	555	537	115	25	90	无
26	郭春景	76	男	4	0.15	0.8	0.8	2358	1514	1998	531	548	538	123	24	87	无
27	谢文海	65	男	5	手动	0.8	0.8	1757	1790	1755	529	551	535	125	28	79	无
28	李洪明	71	男	4	指数	1	1	2755	2407	2059	532	552	535	114	28	89	无
29	陈方连	67	女	4	0.02	0.8	0.8	2404	2065	1726	528	551	537	107	27	95	无
30	林琼英	68	女	4	指数	0.5	0.5	2309	2103	1897	529	548	532	108	29	94	无
31	张明英	64	女	4	0.4	0.4	0.6	2427	2077	1828	532	552	535	123	24	98	后囊膜破裂
32	李丽平	61	女	4	0.25	1	1	2571	2166	1893	530	551	538	118	25	83	无
33	韩云丕	53	女	4	0.2	0.8	0.8	2451	2171	1908	531	554	538	126	27	81	无
34	林志远	69	男	4	0.8	0.6	0.6	2924	2686	1236	542	567	535	122	27	84	无
35	陈亚咮	51	女	4	指数	0.6	0.6	2506	2257	2008	531	551	536	120	26	70	无
36	谢秀香	61	女	4	0.06	0.8	0.8	2740	2318	1980	523	538	541	123	31	70	无
37	朱文国	69	男	4	指数	0.6	0.6	2688	2362	2238	531	543	535	120	26	90	无
38	谢天全	86	男	4	光感	0.3	0.5	2967	2188	1409	538	564	537	112	24	75	角膜水肿
																84.0526
